# Supplementary material for: Expanding the MRPS34 Genotype–Phenotype Correlation: Two Novel Cases and a Cohort Review
Source: JIMD Rep. 2026 Jun 8;67(4):e70089. doi: 10.1002/jmd2.70089 (PMC13243876; doi:10.1002/jmd2.70089)
Supplement: Supplementary file 1 — Table S1: Clinical and biochemical data of all 11 individuals reported to date with MRPS34‐related disease. Proportions are based on individuals with available data only; features not included were either not reported or not assessed. [file JMD2-67-e70089-s001.xlsx]

## Sheet: Supplementary Tabel 1 Legend
Supplementary Table 1: Clinical and biochemical data of all 11 individuals reported to date with MRPS34-related disease. Proportions are based on individuals with available data only; features not included were either not reported or not assessed.

## Sheet: Abbreviations
Abbreviations: ANT = adenine nucleotide translocator; ATP = adenosine triphosphate; CI = complex I; CII = complex II; CIII = complex III; CIV = complex IV; COX = cytochrome c oxidase; COXPD32 = combined oxidative phosphorylation deficiency 32; CSF = cerebrospinal fluid; CT = computed tomography; DWI = diffusion-weighted imaging; d = days; ECG = electrocardiogram; Echo = echocardiogram; EEG = elec…

## Sheet: Clinical Data Summary
Individual	Total	1	2	3	4	5	6	7	8	9	10	11
Reference		This case report	This case report	Lake et al., 2017; (Subject 1)	Lake et al., 2017; (Subject 2a)	Lake et al., 2017; (Subject 2b)	Lake et al., 2017; (Subject 3a)	Lake et al., 2017; (Subject 3b)	Lake et al., 2017; (Subject 4)	Soares et al., 2024 + Travessa et al., 2021	Lenzini et al., 2022	Shen et al., 2023
Genetic Information
Allelic state	Compound heterozygous (3/11); Homozygous (8/11)	Compound heterozygous	Homozygous	Homozygous	Homozygous	Homozygous	Homozygous	Homozygous	Compound heterozygous	Homozygous (Uniparental disomy)	Homozygous	Compound heterozygous
MRPS34 variant 1		c.94C>T	c.322-10G>A	c.321+1G>T	c.322-10G>A	c.322-10G>A	c.322-10G>A	c.322-10G>A	c.37G>A	c.322-10G>A	c.223G>C	c.94C>T
MRPS34 variant 2		c.364+2T>C	c.322-10G>A	c.321+1G>T	c.322-10G>A	c.322-10G>A	c.322-10G>A	c.322-10G>A	c.94C>T	c.322-10G>A	c.223G>C	c.580C>T
Diagnosis	Leigh syndrome (8/11); COXPD32 (2/11); Leigh-like syndrome (1/11)	Leigh syndrome (CIV deficiency)	Leigh syndrome (CIII and CIV deficiency)	Leigh syndrome (CI, CIII, and CIV deficiency)	Leigh syndrome (CI, CIII and CIV deficiency)	Leigh-like syndrome	Leigh syndrome (CI-CIV deficiency)	Leigh syndrome	Leigh syndrome (CIV deficiency)	COXPD32	Leigh syndrome (CI and CIV deficiency)	COXPD32
Consanguineous	Yes (1/10)	No	No	Yes	No	No	No	No	No	NR	No	No
Country of origin		Denmark	USA	Italy	Puerto Rico	Puerto Rico	Puerto Rico	Puerto Rico	France	Portugal	Iltaly	China
Perinatal and Demographic Data
Sex	F (7/11); M (4/11)	F	F	M	F	F	F	F	M	F	M	M
Gestational age	Yes (7/7); median 37w (34-42w)	36-38w	41w	42w	Full-term	37w	39w	34w	Full-term	36w	Full-term	Full-term
Age at presentation	Yes (10/10); median 6m (10d-1y 9m)	5m	3m	4m	6m	6m	6m	6m	10d	6m	NR (infancy)	21m
Age at first evaluation	Yes (4/4); median 6.5m (4m-5y)	7m	NR	4m	6m	NR	NR	NR	NR	5y	NR	NR
Age at last evaluation	Yes (11/11); median 7y (4m-34y)	9.5m	10y 4m	4m	17y	14y	7y	2y	7m	18y	34y	3y 8m
Deceased (age)	Yes (3/11); median 9m (8.5m-9.5m)	Yes (9.5m)	No	Yes (9m)	No	No	No	No	Yes (8.5m)	No	No	No
Growth Parameters
Occipitofrontal circumference		NR	Birth: NR; ~2y: ~46 cm (2nd percentile)	Microcephaly (slowed head growth from 2m)	Birth 32.4 cm; 17y: 50 cm (-8 SD); microcephaly	Birth: NR; 13y: 50.6 cm (-8 SD)	NR	NR	Birth: 34 cm (normal); 6m: 41 cm (-2 SD)	Normal for GA	NR	Birth: NR; 21m: 43 cm (<3rd percentile)
Weight		Birth: 1960 g	Birth: ~3.50 kg; 10y: ~21 kg (< 3rd percentile)	NR	Birth: 2.55 kg; 17y: 34.3 kg (-5 SD)	Birth: 1.99 kg; 13y: 26.5 kg (-4 SD)	Birth: 3.43 kg	Birth: 2.30 kg	Birth: 2.99 kg (normal); 6m: 6 kg (-2 SD)	Birth: normal; <3rd centile until 6m, then 5th-50th	NR	Birth: 3.2 kg; 21m: 9.5 kg (< 3rd percentile); 3y 8m: 11 kg (< 3rd percentile)
Length		NR	Birth: 50.8 cm; 10y: <120 cm (< 3rd percentile)	NR	Birth: 46 cm; 17y: 144.8 cm (-2 SD)	Birth: NR; 13y: 137.2 cm (-3 SD)	Birth: 52 cm	Birth: 48 cm	Birth: 51 cm (normal); 6m: 64 cm (-1 SD)	Birth: normal; <3rd centile until 6m, then 5th-50th	NR	Birth: NR; 21m: 77 cm, 3y 8m 88 cm (<3rd percentile)
Neurodevelopment
Motor developmental delay	Yes (11/11)	Yes	Yes (motor age ~9m at 10y)	Yes	Yes (~9-10m)	Yes (global developmental delay)	Yes (initial delay; non-ambulatory at last evaluation)	Yes	Yes (progressive loss of skills)	Yes	Yes (walked with support in late childhood)	Yes (delayed milestones; unsteady grasping; independent but unstable gait at 3y 8m)
Intellectual developmental delay	Yes (7/7)	Yes	Yes (cognitive age ~15m at 10y)	NR	NR	Yes	Yes	NR	NR	Yes (mild–moderate; language-related)	Yes (early psychomotor delay; nonverbal by 32y)	Yes
Language or speech delay/disorder	Yes (8/8)	NR	Yes (2-3 words at best)	NR	Yes (nonverbal)	Yes (nonverbal)	Yes (nonverbal)	Yes (expressive delay at 12m; limited at 2y)	NR	Yes (16y: slow reading, articulation issues, limited comprehension/memory)	Yes (delayed language; nonverbal by 32y)	Yes (no short sentences at 21m and 3y 8m)
Developmental regression	Yes (7/8); median 16m (4m-5y)	NR	Yes (onset at 12m; periodic regression with partial recoveries)	NR	Yes (at 12m)	Yes (unknown age at regression)	Yes (at 20m)	No	Yes (at 4m)	NR	Yes (stepwise deterioration at 5, 16, and 32y)	Yes (21m: symptom worsening; partial improvement with treatment)
Neurological Features
Movement disorder	Yes (6/9)	NR	Yes (titubation and head nodding)	No	Yes (bilateral choreoathetoid and dystonic trunk movements)	Yes (choreoathetoid spastic quadriplegia)	Yes (onset at 6m; generalized rhythmic and hyperkinetic upper limb movements)	No	Yes (dystonia)	NR	No	Yes (unsteady grasp)
Tremor	Yes (5/9)	NR	Yes	No	Yes (noted at 10m; increased by 12m)	No	Yes	Yes (tremulous head movements at 2y)	No	NR	No	Yes (intentional and resting tremors)
Abnormal reflexes	Yes (5/5)	NR	NR	NR	Yes (4+ throughout)	Yes (3+ throughout)	Yes (hyperreflexia)	Yes (symmetric, exaggerated knee reflexes at 2y)	NR	NR	Yes (lower limb spasticity with ankle clonus; spastic quadriparesis)	NR
Hypotonia	Yes (6/6)	NR	Yes	NR	Yes (noted at 6m; extremity atrophy: left-sided hypertonia)	NR	Yes (hypotonia at 7m; axial hypotonia and limb hypertonia at 7y)	NR	Yes (axial hypotonia and pyramidal syndome of lower limbs)	NR	Yes (generalized hypotonia)	Yes
Microcephaly	Yes (5/5)	NR	Yes	Yes	Yes	Yes	NR	NR	NR	NR	NR	Yes
Epilepsy/seizures	Yes (1/8)	NR	No	No	No	No	No	No	Yes	NR	No	NR
Abnormal EEG	Yes (1/6)	NP	Yes (intermittent rhythmic slow frontotemporal activity; normal wake/sleep patterns)	NR	No (normal at 2y 3m)	No (normal at 8y)	No (normal)	No (normal at 10m)	NR	NR	NR	No (normal)
Brain Imaging
Abnormal MRI of head	Yes (10/10)	NP	Yes (symmetric T2 hyperintense lesions in brainstem; mild medulla atrophy)	Yes (lesions in basal ganglia, brainstem, midbrain consistent with Leigh syndrome)	Yes (normal at 11m; T2/FLAIR abnormalities at 20m in midbrain, pons, peduncles; normal MRIs at 2y 5m, 4y, 11y)	Yes (mild cerebellar atrophy at 9y; otherwise unremarkable)	Yes (at 20m: FLAIR/T2 hyperintensity and restricted diffusion in medial thalami and periaqueductal gray matter; at 5y: symmetric mild thalamic atrophy, periventricular white matter gliosis, enlarged lateral ventricles)	Yes (at 18m: bilateral symmetric T2 hyperintensity and restricted diffusion in medulla, restiform bodies, and midbrain)	Yes (brainstem lesions with bilateral hyperintensities in dorsal brainstem nuclei and periaqueductal region; typical Leigh syndrome lesions)	Yes (at 2y: bilateral olivary nucleus degeneration; normal MRI at 5y)	Yes (dilated 4th ventricle; subcortical white matter changes; bilateral globus pallidus hyperintensities; cerebellar and mild cortical atrophy; signal changes in basal ganglia, thalami, brainstem, abd middle cerebellar peduncles)	Yes (symmetric lesions in thalami, midbrain, pons, medulla; T1 hypointense, T2/FLAIR/DWI hyperintense; consistent with brainstem and thalamic involvement)
Abnormal CT scan of head	Yes (2/2)	NP	NR	Yes (normal at age 2m and 4m)	NR	NR	NR	NP	NR	NR	Yes (bilateral globus pallidus calcifications; other basal ganglia, thalami, and dentate nuclei spared)	NR
Abnormal macroscopy/microscopy of brain	Yes (2/2)	Yes (normal macroscopy; microscopy with symmetric neurodegeneration in brainstem nuclei)	NP (alive)	Yes (postmortem: symmetrical rarefication, gliosis, and vascular proliferation in medulla, pons, and midbrain)	NP (alive)	NP (alive)	NP (alive)	NP (alive)	NR	NP (alive)	NP (alive)	NP (alive)
Basal ganglia lesions	Yes (3/10)	No	No	Yes	No	No	No	No	Yes	NR	Yes	No (not explicitly described, but suggestive)
Thalami lesions	Yes (4/10)	No	No	Yes	No	No	Yes (FLAIR/T2 hyperintensity and restricted diffusion at 20m; mild atrophy/ gliosis at 5y)	No	No	NR	Yes	Yes (multiple symmetrical abnormal signals)
Brainstem lesions	Yes (10/11)	Yes (oculomotor nuclei, substantia nigra, pontine and olivary nuclei)	Yes	Yes (postmortem gliosis and vascular proliferation in tegmentum of pons, midbrain, medulla)	Yes (abnormal bright T2 and FLAIR signal in posterior midbrain and pons)	No	Yes (FLAIR/T2 hyperintensity and restricted diffusion at 20m)	Yes (bilateral symmetric foci in medulla, restiform bodies, and midbrain)	Yes	Yes (at 2y: bilateral olivary nucleus degeneration)	Yes	Yes (bilateral midbrain, pons, and medulla)
Cerebellar lesions	Yes (2/10)	No	No	No	No	Yes (mild cerebellar atrophy)	No	No	No	NR	Yes	No
Brain atrophy	Yes (3/4)	No	Yes (mild medulla oblongata atrophy)	NR	NR	NR	Yes (mild thalamic atrophy)	NR	NR	NR	Yes (cerebral and cerebellar)	NR
Fourth ventricle enlargement	Yes (1/2)	NR	NR	NR	NR	NR	No (not confirmed, but suggestive of slight prominent lateral ventricular enlargement)	NR	NR	NR	Yes	NR
Bilateral subcortical white matter changes	Yes (1/2)	NR	NR	NR	NR	NR	No (but periventricular white matter gliosis at 5y)	NR	NR	NR	Yes	NR
Feeding and GI Symptoms
Feeding difficulties/dysphagia	Yes (7/8)	NR	Yes (food aversion, feeding difficulties)	Yes (at 8m: poor feeding)	NR	Yes (dysphagia)	Yes (dysphagia)	Yes (at 23m: dysphagia)	Yes (poor feeding and gastroesophageal reflux)	NR	Yes (severe dysphagia)	No
G-tube (Age at placement)	Yes (4/9); median 3.5y (23m-12y)	NR	Yes (at 2y)	No	No	Yes (at 12y)	Yes (at 23m)	No	No	NR	Yes (at 5y)	No
GI symptoms	Yes (8/9)	NR	Yes (weight loss, food aversion, feeding difficulty)	Yes (at 8m: poor feeding)	Yes (constipation)	Yes (constipation; gastrostomy placed after aspiration pneumonia)	Yes (16m: constipation; 20m: vomiting; aspiration confirmed at swallow-study)	Yes (micro-aspiration confirmed on barium swallow)	Yes (gastroesophageal reflux)	NR	Yes (poor sucking, failure to thrive)	No
Constipation	Yes (3/7)	NR	NR	No	Yes	Yes	Yes	No	No	NR	NR	No
Metabolic and Laboratory Findings
Lactic acidosis	Yes (10/11)	Yes (massive)	Yes (persistent but improved)	Yes	Yes (intermittent mild elevation)	Yes (intermittent mild elevation)	Yes (mild)	Yes (mild)	Yes (transient elevated plasma and CSF lactate)	No (mildly increased lactate and pyruvate, normal ratio)	Yes (metabolic acidosis with increased serum lactate)	Yes (severe metabolic acidosis with low bicarbonate)
Muscle pathology		NR	Scattered fibers with focal increased subsarcolemmal COX (CIV), NADH, and SDH activity	Type 1 fiber predominance; type 2 fiber atrophy; COX (CIV)/SDH and COX (CIV)/NADH-TR staining suggest COX deficiency; no ragged red fibers	Minimal variation in fiber size; normal glycogen/lipid; no fibrosis or vasculitis	NP	Type II > I fiber atrophy; patchy ↑ subsarcolemmal NADH-TR and COX (CIV) staining	NP	Lipidosis	NR	Mild type 2 fiber hypotrophy; no ragged red fibers; normal COX (CIV)/NADH-TR and COX (CIV)/SDH staining; no fibrosis or inclusions	NR
Muscle biochemistry/EM		COX-defect in fibroblasts; significantly reduced CIV activity (specific values not available)	Decreased oxidation of substrates through CIII and CIV; normal carnitine, CoQ10, PDH, ANT, ATP production; decreased activity of CIII and CIV in fibroblasts.	Decreased activity of CI, CIII, and CIV in muscle; decreased activity of CI and CIV in liver and fibroblasts	Muscle at 12y: decreased activity of CI, CIII, CIV; Muscle at 19m: normal	NP	EM: Increased amount of mitochondria and lipid vacuoles; Muscle: decreased activity of CI-CIV; increased citrate synthase (154%)	NP	Decreased CIV activity in muscle and fibroblasts	NR	Biochemical analysis NP; OXPHOS CI and decreased CIV activity in PBMCs	NR
Decreased respiratory chain enzyme activity	Yes (7/7)	Yes (CIV deficiency; specific values not available)	Yes (decreased CIII and CIV activity)	Yes (deficiency of CI, CIII, CIV in muscle; CI, CIV in liver and fibroblasts)	Yes (deficient at 12y for CI, CIII, and CIV)	NP	Yes (deficiencies in CI, CII, CIII, and CIV in muscle)	NP	Yes (deficient CIV in muscle and fibroblasts)	NR	Yes (decreased CI and CIV activity in PBMCs; reduced MRPS34 protein levels)	NR
Abnormal CSF	Yes (4/4)	NR	Yes (normal lactate, pyruvate, neurotransmitters; elevated alanine)	Yes (elevated lactate)	Yes (amino acids, sialic acid, neurotransmitters normal; 5-methyltetrahydrofolate mildly decreased)	NR	NR	NR	Yes (transient metabolic acidosis with elevated lactate in CSF)	NR	NR	NR
Glucosuria	Yes (1/1)	Yes (massive)	NR	NR	NR	NR	NR	NR	NR	NR	NR	NR
Hypoglycemia	Yes (1/1)	Yes	NR	NR	NR	NR	NR	NR	NR	NR	NR	NR
Hematuria	Yes (1/1)	Yes	NR	NR	NR	NR	NR	NR	NR	NR	NR	NR
Ophthalmologic Findings
Strabismus	Yes (6/6)	NR	Yes	NR	Yes	Yes	Yes	Yes	NR	NR	NR	Yes
Optic atrophy	Yes (3/7)	Yes (pale discs, reduced vision)	Yes	No	No	No	Yes (diagnosed at 3y)	NR	No	NR	NR	NR
Vision loss	Yes (3/3)	Yes (almost blind)	NR	NR	NR	NR	Yes (central vision loss, reliance on peripheral vision; up-gaze mobility impairment)	NR	Yes (blind)	NR	NR	NR
Nystagmus	Yes (1/2)	NR	NR	NR	NR	NR	Yes (transient at 6m and 16m)	NR	NR	NR	NR	No
Ptosis	Yes (2/3)	NR	NR	NR	Yes	NR	Yes (intermittent)	No	NR	NR	NR	NR
Other Clinical Features
Abnormal breathing	Yes (4/9)	Yes (abnormal breathing pattern reported by parents)	Yes (irregular respirations)	Yes (episodic metabolic acidosis with respiratory tachypnea and distress lasting minutes)	No	No	NR	NR	Yes (respiratory distress at death)	NR	NR	No
Contractures of joints	Yes (3/4)	NR	NR	NR	Yes (mild contractures)	Yes (mild contractures in multiple joints)	Yes (flexion contractures at knees and ankles)	NR	NR	No	NR	NR
Dysmorphic features	Yes (5/6)	NR	NR	NR	Yes (mild coarsening, thick eyebrows, anterior hairline extension)	Yes (mild coarsening of facial features; small forehead with anterior hairline extending onto forehead; thick eyebrows; larger ears)	Yes (dysmorphic facies: high narrow V-shaped palate, thick gums, short columella, mild synophrys)	No	NR	Yes (misaligned teeth, unspecific dysmorphic features)	NR	Yes (flat, low nasal bridge)
Scoliosis	Yes (4/4)	NR	Yes (mild dextro scoliosis)	NR	Yes (kyphoscoliosis; scoliosis surgery)	Yes (kyphoscoliosis; scoliosis surgery)	NR	NR	NR	Yes (kyphoscoliosis)	NR	NR
Sleep apnea (mild/suspected)	Yes (3/4)	No	Yes (mild obstructive sleep apnea)	NR	NR	NR	Yes (suspected)	Yes (suspected; poor sleep with breathing pauses)	NR	NR	NR	NR
Other Organ Involvement
Renal abnormalities	Yes (3/3)	NR	Yes (mild nephrocalcinosis; suspected tubular proteinuria)	NR	Yes (horseshoe kidney, incidental finding)	NR	NR	NR	Yes (tubulopathy with hemodynamic instability)	NR	NR	NR
Adrenal insufficiency	Yes (1/7)	NR	NR	NR	NR	NR	Yes (precocious adrenarche)	NR	NR	NR	NR	NR
Atrial septal defect	Yes (1/7)	NR	No	NR	No	No	No	No	NR	No	NR	Yes (secundum type, ~16 mm × 17 mm)
Cardiac Workup
ECG abnormal	Yes (1/7)	NR	No (normal)	NR	No (normal)	No (normal)	No (normal)	No (normal)	NR	No (normal)	NR	Yes (T-wave changes)
Abnormal Echo	Yes (1/7)	NR	No (normal)	NR	No (normal)	No (normal)	No (normal)	No (normal)	NR	No (normal)	NR	Yes (left ventricular ejection fraction 71%, atrial septal defect secundum)
Crisis Events
Crisis	Yes (5/6)	Yes (acute metabolic crisis following infection led to death)	No	Yes (6m: episodes of irritability and stiffening; 8m: drowsiness, lethargy, poor feeding with tachypnea at 8m; 9m: sudden deterioration and death with gasping and cyanosis)	NR	NR	NR	NR	Yes (two events of hemodynamic instability related to tubulopathy)	NR	Yes (32y: possible crisis triggered by urinary tract infection leading to sepsis)	Yes (symptoms worsened during infections; metabolic crises with lactic acidosis)
Other										Joint laxity
	Large joint mobility (1/1); Lacrimal duct blockage (1/1); Hypogonadotropic hypogonadism and joint laxity (1/1)		Large joint mobility		Lacrimal duct blockage					Hypogonadotropic hypogonadism; joint laxity
